# Supplementary material for: Unveiling the contribution of particle-associated non-cyanobacterial diazotrophs to N2 fixation in the upper mesopelagic North Pacific Gyre
Source: Commun Biol. 2025 Feb 22;8:287. doi: 10.1038/s42003-025-07542-w (PMC11846875; doi:10.1038/s42003-025-07542-w)
Supplement: Supplementary file 4 — Supplementary Data S1 [file 42003_2025_7542_MOESM4_ESM.xlsx]

## Sheet: Sheet1
Station	Latitude (ºN)	Longitude (ºW)	Temperature (ºC)	Salinity (PSU)	Oxygen (µmol l-1)	Fluorescence (SFU)	Chl a (µg l⁻¹)	NO3- + NO2- (µmol l-1)	PO43- (µmol l-1)	Si (µmol l-1)
S01	21.77	158.38	22.118	35.161	206.054	0.373	0.31	0.05	0.045	1.694
S02	24.22	159.45	22.719	35.22	208.618	0.343	0.3	0.036	0.091	1.64
S04	30.18	162.25	16.013	34.576	216.703	0.363	0.24	NA	NA	NA
S06	32.81	169.2	15.469	34.517	230.519	0.155	0.1	3.625	0.275	5.09
S07	35.82	169.21	13.684	34.373	236.324	0.122	0.04	6.408	0.48	11.067
S09	34	177.51	14.98	34.524	220.498	0.135	0.21	5.884	0.428	7.222
S11	28.41	-176.23	17.757	34.774	220.38	0.195	0.29	0.637	0.11	2.786
S20	27.21	-177.82	16.95	34.696	202.692	0.251	0.32	2.79	0.268	3.876
S22	19.42	-174.11	20.089	34.976	191.188	0.244	0.21	2.277	0.33	3.808
S24	14.35	-177.05	23.518	35.082	192.908	0.402	0.26	0.151	0.075	1.377
S26	15.86	179.09	25.446	34.925	193.864	0.28	0.33	0.313	0.116	1.305
S28	17.16	171.04	22.877	35.031	190.392	0.347	0.32	NA	NA	NA
