# Supplementary material for: Unveiling the contribution of particle-associated non-cyanobacterial diazotrophs to N2 fixation in the upper mesopelagic North Pacific Gyre
Source: Commun Biol. 2025 Feb 22;8:287. doi: 10.1038/s42003-025-07542-w (PMC11846875; doi:10.1038/s42003-025-07542-w)
Supplement: Supplementary file 6 — Supplementary Data S3 [file 42003_2025_7542_MOESM6_ESM.xlsx]

## Sheet: Sheet1
Putative NCDs particle-associated N2 fixation rates
Station	Fraction	Number of particles analyzed	Number of particles significantly enriched in 15N	%particles enriched in 15N	Average +/- standard deviation particle size (µm)	Average 15N2 enriched cell (cells particle-1)	Average single-cell N2 fixation rate (fmol N cell⁻¹ d⁻¹)
S06	SUSP	7	2	28.5714	72 +/- 67	0.07 +/- 0.04	71.27+/- 61.54
	SS	6	0	0	65 +/- 30	nd	nd
S07	SUSP	6	0	0	34 +/- 15	nd	nd
	SS	5	0	0	30 +/- 15	nd	nd
	FS	5	0	0	88 +/- 46	nd	nd
S09	SUSP	7	6	85.7143	60 +/- 26	0.07 +/-0.012	30.06 +/- 7.37
	SS	7	2	28.5714	90 +/- 85	0.03 +/- 0.001	14.71 +/- 3.21
	FS	8	0	0	60 +/- 10	nd	nd
S20	SUSP	6	3	50	128 +/- 118	nd	nd
	SS	9	4	44.4444	58 +/- 35	0.04 +/- 0.01	33.86 +/- 0.65
	FS	9	2	22.2222	53 +/- 37	0.06 +/- 0.001	121.44 +/- 22.02
S24	SUSP	10	0	nd	61 +/- 23	nd	nd
	SS	10	0	nd	40 +/- 14	nd	nd
	FS	10	0	nd	29 +/- 10	nd	nd
