# Supplementary material for: Unveiling the contribution of particle-associated non-cyanobacterial diazotrophs to N2 fixation in the upper mesopelagic North Pacific Gyre
Source: Commun Biol. 2025 Feb 22;8:287. doi: 10.1038/s42003-025-07542-w (PMC11846875; doi:10.1038/s42003-025-07542-w)
Supplement: Supplementary file 8 — Supplementary Data S5 [file 42003_2025_7542_MOESM8_ESM.xlsx]

## Sheet: N2_fix_rates
Station	Fraction	Particle_size_range_(¬µm)	Cell_specific_N2_rate_P (fmol N cell-1 d-1)	N2_fixation_rate_P (fmol N cell-1 d-1)	Cell_specific_N2_rate_G (fmol N cell-1 d-1)	N2_fixation_rate_G (fmol N cell-1 d-1)
S20	Susp	51-85			0.267768	16.714
S20	Susp	85-110			0.749677	18.5163
S20	Susp	85-110			0.341357	7.54948
S20	Susp	85-110			0.363013	6.6147
S20	Susp	85-110			0.333905	6.0843
S20	Susp	85-110			0.341792	6.34605
S20	Susp	85-110			0.196815	3.12055
S20	Susp	110-401			0.561859	9.472
S20	Susp	>110			0.249454	4.54546
S20	Susp	>110			0.162643	3.13301
S20	SS	5-50			1.15913	124.762
S20	SS	5-50			1.43994	122.243
S20	SS	110-401			2.19265	49.2913
S20	SS	110-401			0.487586	53.4784
S20	SS	110-401			0.756126	18.3929
S20	SS	110-401			0.538113	35.1782
S20	SS	110-401	1.3094	34.3189
S20	SS	5-50			0.319179	39.7921
S20	SS	5-50	0.413202	27.0124
S20	SS	5-50	0.134285	3.46855
S20	FS	51-85	1.17274	105.864
S20	FS	51-85	1.06062	137.002
S06	Susp	110-401			0.288889	21.1258
S06	Susp	110-401			0.193733	5.37504
S06	Susp	110-401			0.242751	15.1524
S06	Susp	110-401	0.379512	27.7529
S06	Susp	5-50			1.41416	170.077
S06	Susp	5-50			0.416466	36.0927
S06	Susp	5-50	0.16025	18.2433
S06	Susp	5-50	0.649765	211.331
S09	Susp	5-50			0.15564	20.8201
S09	Susp	5-50			0.0638543	8.84182
S09	Susp	5-50			0.240942	21.3128
S09	Susp	5-50			0.234562	35.9272
S09	Susp	5-50			0.142	29.2349
S09	Susp	5-50			0.255404	43.7964
S09	Susp	5-50			0.12143	46.6766
S09	Susp	5-50	0.130029	24.8456
S09	Susp	50-85			0.321752	38.696
S09	Susp	50-85			0.682808	80.6405
S09	Susp	5-50			0.182999	47.8341
S09	Susp	5-50			0.0685316	7.23774
S09	Susp	5-50			0.142882	37.851
S09	Susp	5-50			0.06408	10.9884
S09	Susp	5-50			0.213537	58.0903
S09	Susp	5-50			0.156423	25.5714
S09	Susp	5-50	0.138725	7.87428
S09	Susp	5-50	0.55078	52.7927
S09	Susp	5-50	0.591035	45.1434
S09	Susp	110-401			0.302384	26.7477
S09	Susp	110-401			0.724169	72.1892
S09	Susp	110-401			0.230003	23.8313
S09	Susp	5-50			1.36922	40.6614
S09	Susp	50-85			0.367281	34.5127
S09	Susp	50-85			0.226963	21.3272
S09	Susp	50-85			0.189217	25.7538
S09	Susp	50-85			0.328799	6.10481
S09	SS	5-50			0.13445	10.7183
S09	SS	5-50			0.0968771	9.10334
S09	SS	5-50			0.149565	9.11959
S09	SS	5-50			0.170453	9.21392
S09	SS	5-50			0.169653	18.9586
S09	SS	5-50			0.232161	14.4914
S09	SS	5-50	0.564768	15.4513
S09	SS	110-401			0.52774	15.0517
S09	SS	110-401			0.472657	13.1137
S09	SS	110-401	0.401122	22.7683
